# Supplementary material for: Missense mutations in the TP53 DNA-binding domain predict outcomes in patients with advanced oral cavity squamous cell carcinoma
Source: Oncotarget. 2016 Jun 8;7(28):44194–210. doi: 10.18632/oncotarget.9925 (PMC5190089; doi:10.18632/oncotarget.9925)
Supplement: Supplementary file 2 [file oncotarget-07-44194-s002.xlsx]

## Sheet: Table S1
Supplementary Table S1. TP53 mutations and their frequencies at different amino acid positions in a total of 193 tumor specimens (total number of patients: 333).
Mutation type	Missense		Stopgain		Splicing		Frameshift deletion		Inframe deletion		Total
	N	(%)	N	(%)	N	(%)	N	(%)	N	(%)	N	(%)
Grand Total	178	0.780702	35	0.153509	8	0.0350877	4	0.0175439	3	0.0131579	228	1
Amino acid position
R273	24	0.134831									24	0.105263
R248	20	0.11236									20	0.0877193
R175	17	0.0955056									17	0.0745614
R342			11	0.314286			1	0.25			12	0.0526316
R282	10	0.0561798									10	0.0438596
R213	4	0.0224719	4	0.114286							8	0.0350877
C176	7	0.0393258									7	0.0307018
H179	7	0.0393258									7	0.0307018
H193	7	0.0393258									7	0.0307018
R196	1	0.00561798	6	0.171429							7	0.0307018
G245	7	0.0393258									7	0.0307018
P152	6	0.0337079									6	0.0263158
R158	6	0.0337079									6	0.0263158
P278	5	0.0280899									5	0.0219298
E285	3	0.0168539	1	0.0285714							4	0.0175439
R110	3	0.0168539									3	0.0131579
Y205	3	0.0168539									3	0.0131579
V216	3	0.0168539									3	0.0131579
E286	3	0.0168539									3	0.0131579
L130	2	0.011236									2	0.00877193
K132	2	0.011236									2	0.00877193
F134	2	0.011236									2	0.00877193
Y220	2	0.011236									2	0.00877193
V272	2	0.011236									2	0.00877193
R306			2	0.0571429							2	0.00877193
L14	1	0.00561798									1	0.00438596
W91			1	0.0285714							1	0.00438596
S99	1	0.00561798									1	0.00438596
K101			1	0.0285714							1	0.00438596
Y103			1	0.0285714							1	0.00438596
G105	1	0.00561798									1	0.00438596
Y107			1	0.0285714							1	0.00438596
Y126	1	0.00561798									1	0.00438596
S127	1	0.00561798									1	0.00438596
P151	1	0.00561798									1	0.00438596
A161	1	0.00561798									1	0.00438596
S166			1	0.0285714							1	0.00438596
E171			1	0.0285714							1	0.00438596
V172	1	0.00561798									1	0.00438596
V173	1	0.00561798									1	0.00438596
R174	1	0.00561798									1	0.00438596
P177	1	0.00561798									1	0.00438596
E180	1	0.00561798									1	0.00438596
R181	1	0.00561798									1	0.00438596
A189	1	0.00561798									1	0.00438596
P190	1	0.00561798									1	0.00438596
L194	1	0.00561798									1	0.00438596
I195	1	0.00561798									1	0.00438596
E204			1	0.0285714							1	0.00438596
D208	1	0.00561798									1	0.00438596
S215	1	0.00561798									1	0.00438596
P219	1	0.00561798									1	0.00438596
Y234			1	0.0285714							1	0.00438596
Y236	1	0.00561798									1	0.00438596
M237	1	0.00561798									1	0.00438596
C238			1	0.0285714							1	0.00438596
S241	1	0.00561798									1	0.00438596
M246	1	0.00561798									1	0.00438596
L252	1	0.00561798									1	0.00438596
V274	1	0.00561798									1	0.00438596
A276	1	0.00561798									1	0.00438596
C277	1	0.00561798									1	0.00438596
D281	1	0.00561798									1	0.00438596
E287	1	0.00561798									1	0.00438596
E294			1	0.0285714							1	0.00438596
P295	1	0.00561798									1	0.00438596
E336			1	0.0285714							1	0.00438596
R337	1	0.00561798									1	0.00438596
Total listed	178	1	35	1	0	0	1	0.25	0	0	214	0.938596
Not listed					8	1	3	0.75	3	1	14	0.0614035
