# Supplementary material for: Missense mutations in the TP53 DNA-binding domain predict outcomes in patients with advanced oral cavity squamous cell carcinoma
Source: Oncotarget. 2016 Jun 8;7(28):44194–210. doi: 10.18632/oncotarget.9925 (PMC5190089; doi:10.18632/oncotarget.9925)
Supplement: Supplementary file 3 [file oncotarget-07-44194-s003.xlsx]

## Sheet: Table S2
Supplementary Table S2. Complete list of all 228 TP53 mutations detected in a total of 193 tumor specimens (total number of patients: 333).
	Amino acid change	No. of mutations
		N	(%)
Grand Total		228	1
Mutation Type
Missense		178	0.780702
	p.R175H	17	0.0955056
	p.R248W	11	0.0617978
	p.R273C	11	0.0617978
	p.R273H	10	0.0561798
	p.R248Q	9	0.0505618
	p.R282W	9	0.0505618
	p.C176F	7	0.0393258
	p.G245S	5	0.0280899
	p.H179R	5	0.0280899
	p.P152L	5	0.0280899
	p.R158H	5	0.0280899
	p.H193L	4	0.0224719
	p.R213Q	4	0.0224719
	p.H193R	3	0.0168539
	p.Y205C	3	0.0168539
	p.E285K	2	0.011236
	p.E286K	2	0.011236
	p.G245D	2	0.011236
	p.K132N	2	0.011236
	p.P278L	2	0.011236
	p.R110L	2	0.011236
	p.V216M	2	0.011236
	p.V272M	2	0.011236
	p.Y220C	2	0.011236
	p.A161T	1	0.00561798
	p.A189D	1	0.00561798
	p.A276V	1	0.00561798
	p.C277F	1	0.00561798
	p.D208E	1	0.00561798
	p.D281N	1	0.00561798
	p.E180K	1	0.00561798
	p.E285V	1	0.00561798
	p.E286D	1	0.00561798
	p.E287D	1	0.00561798
	p.F134L	1	0.00561798
	p.F134S	1	0.00561798
	p.G105D	1	0.00561798
	p.H179D	1	0.00561798
	p.H179N	1	0.00561798
	p.I195T	1	0.00561798
	p.L130P	1	0.00561798
	p.L130V	1	0.00561798
	p.L14V	1	0.00561798
	p.L194R	1	0.00561798
	p.L252I	1	0.00561798
	p.M237I	1	0.00561798
	p.M246V	1	0.00561798
	p.P151S	1	0.00561798
	p.P152R	1	0.00561798
	p.P177R	1	0.00561798
	p.P190L	1	0.00561798
	p.P219S	1	0.00561798
	p.P278A	1	0.00561798
	p.P278R	1	0.00561798
	p.P278S	1	0.00561798
	p.P295L	1	0.00561798
	p.R110C	1	0.00561798
	p.R158C	1	0.00561798
	p.R174W	1	0.00561798
	p.R181H	1	0.00561798
	p.R196Q	1	0.00561798
	p.R273G	1	0.00561798
	p.R273L	1	0.00561798
	p.R273P	1	0.00561798
	p.R282L	1	0.00561798
	p.R337C	1	0.00561798
	p.S127F	1	0.00561798
	p.S215N	1	0.00561798
	p.S241F	1	0.00561798
	p.S99F	1	0.00561798
	p.V172F	1	0.00561798
	p.V173L	1	0.00561798
	p.V216L	1	0.00561798
	p.V274A	1	0.00561798
	p.Y126D	1	0.00561798
	p.Y236D	1	0.00561798
Stopgain		35	0.153509
	p.R342X	11	0.314286
	p.R196X	6	0.171429
	p.R213X	4	0.114286
	p.R306X	2	0.0571429
	p.C238X	1	0.0285714
	p.E171X	1	0.0285714
	p.E204X	1	0.0285714
	p.E285X	1	0.0285714
	p.E294X	1	0.0285714
	p.E336X	1	0.0285714
	p.K101X	1	0.0285714
	p.S166X	1	0.0285714
	p.W91X	1	0.0285714
	p.Y103X	1	0.0285714
	p.Y107X	1	0.0285714
	p.Y234X	1	0.0285714
Splicing		8	0.0350877
	-	8	1
Frameshift deletion		4	0.0175439
	p.213_218del	1	0.25
	p.239_242del	1	0.25
	p.284_284del	1	0.25
	p.R342fs	1	0.25
Inframe deletion		3	0.0131579
	p.156_160del	1	0.333333
	p.239_239del	1	0.333333
	p.98_104del	1	0.333333
