# Supplementary material for: Missense mutations in the TP53 DNA-binding domain predict outcomes in patients with advanced oral cavity squamous cell carcinoma
Source: Oncotarget. 2016 Jun 8;7(28):44194–210. doi: 10.18632/oncotarget.9925 (PMC5190089; doi:10.18632/oncotarget.9925)
Supplement: Supplementary file 4 [file oncotarget-07-44194-s004.xlsx]

## Sheet: Table S3
Supplementary Table S3. Characteristics of all study participants (n=333).
Patient number	Sex	Age, years	Age categorial	Cigarette	Betel	Alcohol	HPV	Tumor site	AJCC T	AJCC N	AJCC all	ECS	Differentiation	Differentiation categorial	BM Inv	Skin Inv	Perin Inv	Vasc Inv	Lymph Inv	Margin	Depth	Local Rec	Neck Rec	Dist Meta	Level 45 Met	Sec Prim	DFS time	DFS event	DSS time	DSS event	OS time	OS event	TP53 mut	TP53 DBD miss	TP53 mut type	Score combined	EAp53	L2, L3, LSH	Trunc	Disruptive
1	1	36	0	1	1	0	0	6	1	0	4	0	2	0	1	0	0	0	0	0	10	0	0	0	0	0	192	0	192	0	192	1	1	1	DBD mut	2	2	1	1	2
2	1	40	0	1	1	1	1	1	1	1	4	1	2	0	0	0	1	0	1	0	10	4	0	0	0	0	5	4	194	0	194	1	0	0	WT	2	0	0	0	0
3	1	43	0	1	1	0	0	1	0	0	3	0	1	0	0	0	0	0	0	5		0	0	0	0	0	182	0	182	0	182	1	0	0	WT	0	0	0	0	0
4	1	42	0	1	1	0		2	0	1	4	1	2	0	0	0	0	0	0	5	10	0	0	0	0	0	179	0	179	0	179	1	0	0	WT	2	0	0	0	0
5	2	42	0	1	0	0	0	1	1	1	4	0	2	0	0	0	1	0	0	5	10	0	4	0	0	0	11	4	179	0	179	1	0	0	WT	2	0	0	0	0
6	1	45	0	1	1	0	0	1	0	1	4	0	1	0	0	0	0	0	0	5	10	0	0	0	0	0	168	0	168	0	168	1	1	1	DBD mut	2	3	2	1	2
7	1	58	0	1	1	1	0	5	0	1	4	1	1	0	0	0	0	0	0	5	0	4	0	0	0	0	103	4	165	0	165	1	0	0	WT	2	0	0	0	0
8	1	54	0	1	1	1	1	4	1	1	4	1	3	1	1	0	1	1	1	5	10	0	0	0	0	0	166	0	166	0	166	1	1	1	DBD mut	4	2	2	1	1
9	1	44	0	1	1	1	0	4	0	1	4	0	2	0	0	0	0	0	0	5	0	0	0	0	0	0	165	0	165	0	165	1	0	0	WT	0	0	0	0	0
10	2	47	0	0	0	0	0	1	0	0	3	0	2	0	0	0	0	0	0	5	0	0	0	0	0	0	163	0	163	0	163	1	0	0	WT	0	0	0	0	0
11	1	42	0	1	1	0	0	7	1	1	4	1	2	0	1	0	1	0	1	5	10	0	0	0	0	0	161	0	161	0	161	1	0	0	WT	2	0	0	0	0
12	1	51	0	1	1	1	0	4	0	1	4	1	2	0	0	0	0	0	0	0	10	4	0	0	0	4	57	4	161	0	161	1	1	1	DBD mut	2	2	2	1	1
13	1	38	0	1	1	1	0	1	1	1	4	0	1	0	0	1	0	0	0	5	10	0	0	0	0	0	160	0	160	0	160	1	0	0	WT	2	0	0	0	0
14	1	57	0	1	1	1	0	1	0	1	4	1	3	1	0	0	1	0	1	5	10	0	0	0	0	0	160	0	160	0	160	1	0	0	WT	2	0	0	0	0
15	1	40	0	1	1	0	0	4	1	0	4	0	2	0	0	1	0	0	0	5	10	0	0	0	0	4	165	0	165	0	165	1	0	0	WT	0	0	0	0	0
16	1	42	0	1	1	0	0	1	1	1	4	0	2	0	0	0	0	0	0	5	10	0	0	0	0	0	157	0	157	0	157	1	0	0	WT	2	0	0	0	0
17	1	49	0	1	1	1	0	4	0	1	4	1	1	0	0	0	0	1	0	5	0	0	0	0	0	0	153	0	153	0	153	1	0	0	WT	2	0	0	0	0
18	1	44	0	1	1	0	0	1	0	1	4	0	1	0	0	0	0	0	0	5	10	0	0	0	0	0	144	0	144	0	144	1	0	0	WT	0	0	0	0	0
19	1	54	0	1	1	0	0	1	0	1	4	1	1	0	0	0	0	0	0	5	10	0	0	0	0	0	141	0	141	0	141	1	0	0	WT	2	0	0	0	0
20	1	52	0	1	1	1	0	1	1	0	3	0	1	0	0	0	0	0	0	5	0	0	0	0	0	4	147	0	147	0	147	4	0	0	WT	0	0	0	0	0
21	1	46	0	1	0	0	0	1	0	1	4	0	1	0	0	0	0	0	0	5	10	0	0	0	0	4	143	0	143	0	143	4	1	0	All other mut	0	1	1	2	2
22	1	49	0	1	1	1	0	1	1	0	3	0	2	0	0	0	0	0	0	5	10	0	0	0	0	0	133	0	133	0	133	1	0	0	WT	0	0	0	0	0
23	1	43	0	1	1	1	0	4	1	1	4	1	2	0	0	1	1	0	0	5	10	0	0	0	0	0	132	0	132	0	132	1	1	1	DBD mut	4	3	2	1	1
24	1	66	1	1	1	1	0	4	0	1	4	1	2	0	0	0	0	0	0	5	0	0	0	0	0	0	130	0	130	0	130	1	1	1	DBD mut	2	3	2	1	1
25	1	50	0	1	1	1	0	4	1	0	3	1	2	0	0	0	0	0	0	5	0	0	0	0	0	0	128	0	128	0	128	1	1	0	All other mut	2	1	2	2	2
26	1	58	0	1	0	1	0	4	0	0	3	1	2	0	0	0	1	1	0	5	0	0	0	0	0	0	127	0	127	0	127	1	0	0	WT	0	0	0	0	0
27	1	68	1	1	1	1	0	7	0	1	4	1	2	0	0	0	0	0	0	5	0	0	0	0	0	0	128	0	128	0	128	1	1	1	DBD mut	2	3	2	1	2
28	1	47	0	1	0	0	0	4	0	0	3	1	2	0	0	0	0	0	0	5	0	4	0	0	0	0	94	4	127	0	127	1	0	0	WT	0	0	0	0	0
29	1	56	0	1	1	0	0	5	0	1	4	1	1	0	0	0	0	0	0	5	0	0	0	0	0	0	127	0	127	0	127	1	1	1	DBD mut	2	3	2	1	2
30	1	61	0	1	1	0	0	4	0	0	3	0	2	0	0	0	0	0	0	5	10	0	0	0	0	0	126	0	126	0	126	1	0	0	WT	0	0	0	0	0
31	1	42	0	1	1	1	0	4	1	0	4	0	2	0	1	0	1	0	0	5	10	0	0	0	0	0	126	0	126	0	126	1	1	1	DBD mut	2	2	2	1	1
32	1	41	0	1	1	1	0	1	0	1	4	1	2	0	0	0	1	0	0	5	0	0	0	0	0	0	125	0	125	0	125	1	1	0	All other mut	2	1	1	2	2
33	1	68	1	1	1	1	0	4	1	1	4	1	1	0	0	0	0	0	0	5	0	4	0	0	0	0	32	4	124	0	124	1	0	0	WT	2	0	0	0	0
34	1	56	0	1	1	1	0	7	0	1	4	1	2	0	0	0	0	0	0	5	0	0	0	0	0	0	124	0	124	0	124	1	1	1	DBD mut	2	2	2	1	1
35	1	42	0	1	1	1	0	4	1	0	3	1	2	0	0	0	1	0	0	5	10	0	0	0	0	0	124	0	124	0	124	1	0	0	WT	2	0	0	0	0
36	1	32	0	1	0	0	0	1	0	0	3	0	2	0	0	0	0	0	0	5	0	0	0	0	0	0	124	0	124	0	124	1	1	1	DBD mut	0	3	1	1	1
37	1	53	0	0	0	0	0	5	1	0	4	0	2	0	1	0	1	0	0	5	10	0	0	0	0	0	122	0	122	0	122	1	1	1	DBD mut	2	2	1	1	1
38	1	59	0	0	0	0	0	5	0	1	4	1	2	0	0	0	0	0	0	5	0	4	0	0	0	0	47	4	122	0	122	1	0	0	WT	2	0	0	0	0
39	1	49	0	1	1	1	0	1	0	0	3	1	1	0	0	0	1	0	0	5	0	0	0	0	0	4	130	0	130	0	130	4	1	1	DBD mut	2	2	2	2	2
40	1	52	0	1	1	1	1	1	0	0	3	0	2	0	0	0	0	0	0	5	10	0	0	0	0	0	121	0	121	0	121	1	1	0	All other mut	0	1	1	2	2
41	2	75	1	0	0	0	0	1	1	1	4	0	2	0	0	0	1	0	0	5	10	0	0	0	0	0	120	0	120	0	120	1	1	1	DBD mut	2	2	2	1	1
42	1	41	0	1	1	0	0	4	1	0	3	0	2	0	0	0	1	0	0	5	10	0	0	0	0	0	120	0	120	0	120	1	0	0	WT	0	0	0	0	0
43	1	60	0	1	0	1	0	7	0	0	3	0	3	1	0	0	0	0	0	5	0	0	0	0	0	0	120	0	120	0	120	1	1	0	All other mut	0	1	1	2	2
44	1	37	0	1	1	0	0	4	0	1	4	0	2	0	0	0	0	0	0	5	0	4	4	0	0	0	76	4	121	0	121	1	1	1	DBD mut	2	2	1	1	1
45	1	49	0	1	1	1	0	4	1	1	4	0	2	0	0	0	0	0	0	5	10	0	0	0	1	0	119	0	119	0	119	1	1	1	DBD mut	2	3	2	1	2
46	1	34	0	1	1	1	0	4	1	0	4	1	2	0	1	0	1	0	0	5	10	0	0	0	0	0	119	0	119	0	119	4	1	1	DBD mut	2	2	2	1	1
47	1	70	1	1	1	0	0	5	1	0	4	1	3	1	1	0	0	0	0	5	10	0	0	0	0	0	117	0	117	0	117	1	1	1	DBD mut	2	2	2	2	2
48	1	55	0	0	1	1	1	5	0	0	3	0	2	0	0	0	0	0	0	5	0	4	0	0	0	0	13	4	115	0	115	1	0	0	WT	0	0	0	0	0
49	1	44	0	1	1	1	0	4	1	1	4	1	2	0	1	1	0	0	0	5	10	0	0	0	0	0	115	0	115	0	115	1	1	1	DBD mut	4	2	1	1	1
50	1	49	0	1	1	1		1	0	0	3	0	3	1	0	0	1	0	0	5	10	4	0	0	0	4	43	4	180	0	180	1	0	0	WT	0	0	0	0	0
51	1	33	0	1	1	1	1	4	1	0	4	0	2	0	1	0	1	0	0	5	10	0	0	0	0	0	114	0	114	0	114	1	1	0	All other mut	0	1	2	1	2
52	1	70	1	0	0	0	1	1	0	1	4	0	1	0	0	0	0	0	0	5	0	4	0	0	0	0	28	4	112	0	112	4	1	1	DBD mut	2	3	2	1	1
53	1	47	0	1	1	0	1	4	1	1	4	1	2	0	0	0	1	0	0	5	10	0	0	0	0	0	112	0	112	0	112	1	0	0	WT	2	0	0	0	0
54	1	58	0	1	1	0	0	7	0	1	4	1	2	0	0	0	1	0	0	5	10	0	0	0	0	0	111	0	111	0	111	1	0	0	WT	2	0	0	0	0
55	1	41	0	1	1	0	0	4	0	1	4	0	2	0	0	0	1	0	0	5	0	0	0	0	0	0	110	0	110	0	110	1	0	0	WT	0	0	0	0	0
56	1	48	0	1	1	0	0	5	1	1	4	1	1	0	1	0	0	0	0	5	10	0	0	0	0	0	110	0	110	0	110	1	1	1	DBD mut	4	2	2	1	1
57	1	60	0	1	1	1	0	2	0	0	3	0	1	0	0	0	0	0	0	5	10	0	0	0	0	4	129	0	129	0	129	4	1	0	All other mut	0	1	1	2	2
58	1	42	0	1	1	1	1	1	1	1	4	1	3	1	0	0	1	0	1	5	10	0	0	0	0	4	151	0	151	0	151	1	0	0	WT	2	0	0	0	0
59	1	37	0	1	1	1	0	5	1	1	4	1	2	0	1	0	0	0	1	5	10	0	0	0	0	0	108	0	108	0	108	4	0	0	WT	2	0	0	0	0
60	1	31	0	1	1	1	0	4	0	0	3	0	2	0	0	0	0	0	0	5	10	0	0	0	0	0	109	0	109	0	109	4	1	0	All other mut	0	1	1	2	2
61	1	39	0	1	1	1	0	4	0	1	4	1	2	0	0	0	0	0	0	5	0	4	0	0	0	0	83	4	109	0	109	1	1	1	DBD mut	2	3	2	1	2
62	1	36	0	1	1	1	0	4	0	0	3	1	2	0	0	0	1	0	0	5	0	0	0	0	0	0	108	0	108	0	108	1	1	1	DBD mut	2	2	2	1	1
63	1	44	0	1	1	1	1	1	0	1	4	1	2	0	0	0	0	0	0	5	10	0	0	0	0	4	116	0	116	0	116	4	1	1	DBD mut	2	3	2	1	1
64	1	54	0	1	1	1	0	5	0	1	4	1	2	0	0	0	0	0	0	5	0	0	0	0	0	4	151	0	151	0	151	1	0	0	WT	2	0	0	0	0
65	1	44	0	1	1	1	0	4	0	0	3	0	2	0	0	0	0	0	0	5	0	4	4	0	0	0	64	4	105	0	105	4	1	0	All other mut	0	1	1	2	2
66	1	48	0	1	0	0	0	1	0	1	4	0	2	0	0	0	0	0	0	5	0	0	0	0	0	0	103	0	103	0	103	1	0	0	WT	0	0	0	0	0
67	1	48	0	1	1	0	0	4	0	1	4	1	3	1	0	0	1	0	0	5	0	0	0	0	0	0	103	0	103	0	103	1	1	1	DBD mut	2	3	1	1	1
68	1	60	0	1	1	0	0	4	0	0	3	0	2	0	0	0	0	0	0	5	0	0	0	0	0	0	102	0	102	0	102	1	1	1	DBD mut	0	3	2	1	1
69	1	45	0	1	1	1	0	7	0	1	4	0	2	0	0	0	0	0	0	5	10	0	0	0	0	0	101	0	101	0	101	1	0	0	WT	0	0	0	0	0
70	1	47	0	1	1	1	0	2	0	1	4	0	2	0	0	0	0	0	1	5	0	0	0	0	0	4	124	0	124	0	124	1	1	1	DBD mut	2	2	2	1	1
71	2	40	0	1	0	1	0	1	0	0	3	1	3	1	0	0	1	0	0	5	10	0	0	0	0	0	100	0	100	0	100	1	0	0	WT	0	0	0	0	0
72	1	62	0	1	1	0	0	4	1	0	3	0	2	0	0	0	0	0	0	5	10	0	0	0	0	0	99	0	99	0	99	1	0	0	WT	0	0	0	0	0
73	1	46	0	1	1	1	0	1	1	1	4	1	3	1	0	0	1	0	0	0	0	0	0	0	0	0	99	0	99	0	99	1	1	0	All other mut	2	1	1	2	2
74	1	39	0	1	1	1	0	4	0	0	3	0	2	0	0	0	0	0	0	5	0	0	0	0	0	0	98	0	98	0	98	1	0	0	WT	0	0	0	0	0
75	1	48	0	1	1	0		1	0	0	3	0	1	0	0	0	1	0	0	5	0	0	4	0	0	4	6	4	181	0	181	1	0	0	WT	0	0	0	0	0
76	1	31	0	1	1	1	0	4	0	0	3	0	1	0	0	0	1	0	0	5	10	0	0	0	0	0	97	0	97	0	97	1	1	0	All other mut	0	1	1	2	2
77	1	59	0	1	1	1		2	1	0	3	0	1	0	0	0	1	0	0	0	10	0	0	0	0	0	97	0	97	0	97	4	1	1	DBD mut	2	3	2	1	1
78	1	44	0	1	1	0	0	5	0	1	4	0	2	0	0	0	0	0	0	5	0	0	0	0	0	0	96	0	96	0	96	1	0	0	WT	0	0	0	0	0
79	1	43	0	1	1	1	1	1	0	0	3	0	1	0	0	0	0	0	0	5	0	0	0	0	0	0	96	0	96	0	96	1	1	1	DBD mut	0	3	2	2	2
80	1	45	0	1	1	1	0	1	0	0	3	0	1	0	0	0	0	0	0	5	10	0	0	0	0	4	105	0	105	0	105	4	1	0	All other mut	0	1	1	2	2
81	1	33	0	1	1	0	0	1	0	0	3	1	2	0	0	0	0	0	0	5	10	0	0	0	0	4	115	0	115	0	115	4	0	0	WT	0	0	0	0	0
82	1	51	0	1	1	1	0	1	0	1	4	0	3	1	0	0	0	0	0	5	0	0	0	0	0	0	92	0	92	0	92	1	1	1	DBD mut	2	3	2	1	1
83	1	36	0	1	1	1	0	4	0	0	3	0	1	0	0	0	0	0	0	5	0	0	0	0	0	0	92	0	92	0	92	1	1	1	DBD mut	0	3	2	1	1
84	1	47	0	1	1	1	0	5	1	1	4	1	1	0	1	0	1	0	0	5	10	0	0	0	0	0	85	0	85	0	85	1	1	1	DBD mut	4	3	2	1	1
85	1	31	0	1	1	1	0	1	0	0	3	0	2	0	0	0	0	0	1	5	10	0	0	0	0	4	141	0	141	0	141	1	1	1	DBD mut	0	3	2	1	1
86	1	43	0	1	1	1	1	4	1	0	4	0	2	0	1	1	0	0	0	5	10	0	0	0	0	0	89	0	89	0	89	4	0	0	WT	0	0	0	0	0
87	1	74	1	1	1	1	0	4	0	1	4	0	2	0	0	0	0	0	0	5	10	0	0	0	0	0	89	0	89	0	89	4	0	0	WT	0	0	0	0	0
88	1	60	0	1	1	1	0	5	1	1	4	0	3	1	0	0	0	0	0	5	0	0	0	0	0	0	88	0	88	0	88	1	0	0	WT	2	0	0	0	0
89	1	42	0	1	1	0	0	4	0	1	4	1	2	0	0	0	0	0	0	5	0	0	0	0	0	0	88	0	88	0	88	1	0	0	WT	2	0	0	0	0
90	1	52	0	1	1	1	0	5	1	1	4	0	2	0	1	0	1	0	0	5	10	0	0	0	0	0	85	0	85	0	85	1	1	1	DBD mut	2	3	2	1	1
91	1	43	0	0	0	0	0	1	0	1	4	0	3	1	0	0	1	0	0	0	10	0	0	0	0	0	83	0	83	0	83	1	1	0	All other mut	0	1	1	2	2
92	1	43	0	1	1	1	0	7	0	1	4	0	3	1	0	0	0	0	0	5	0	4	0	0	0	0	56	4	82	0	82	1	0	0	WT	0	0	0	0	0
93	1	32	0	1	1	1	0	1	1	1	4	1	2	0	0	0	1	0	0	5	10	0	0	0	0	4	85	0	85	0	85	4	1	0	All other mut	2	1	1	1	2
94	1	50	0	1	1	1	0	4	1	1	4	1	3	1	0	0	1	0	0	5	0	0	0	0	0	0	81	0	81	0	81	1	1	1	DBD mut	4	3	2	1	1
95	1	53	0	1	1	1	0	1	0	1	4	1	2	0	0	0	1	0	0	5	10	0	0	0	0	0	80	0	80	0	80	1	1	1	DBD mut	2	2	2	1	1
96	1	60	0	1	0	0	0	6	0	0	3	0	1	0	0	0	0	0	0	5	0	4	0	4	0	0	73	4	80	4	80	4	1	1	DBD mut	0	3	2	1	1
97	1	52	0	1	1	1	1	1	0	1	4	1	2	0	0	0	1	0	0	0	10	0	0	0	0	0	80	0	80	0	80	1	0	0	WT	2	0	0	0	0
98	1	35	0	1	1	1	0	5	1	1	4	1	2	0	1	1	1	0	1	0	10	0	0	0	0	0	79	0	79	0	79	1	0	0	WT	2	0	0	0	0
99	1	50	0	1	1	1	0	5	1	0	4	0	1	0	1	0	1	0	0	5	0	0	0	0	0	0	78	0	78	0	78	1	0	0	WT	0	0	0	0	0
100	2	44	0	1	0	1	0	1	1	0	3	0	1	0	0	0	1	0	0	5	10	0	0	0	0	0	78	0	78	0	78	1	0	0	WT	0	0	0	0	0
101	1	56	0	1	1	1	0	4	1	0	4	0	2	0	1	1	0	0	0	5	10	4	0	0	0	0	44	4	78	0	78	4	1	1	DBD mut	2	3	2	1	1
102	1	35	0	1	1	0	0	5	1	1	4	1	3	1	1	0	1	0	1	5	10	0	0	0	0	0	76	0	76	0	76	1	0	0	WT	2	0	0	0	0
103	1	47	0	1	1	1	0	4	1	0	4	0	2	0	0	1	1	1	0	5	10	0	0	0	0	0	76	0	76	0	76	1	0	0	WT	0	0	0	0	0
104	1	54	0	1	0	1	1	1	0	0	3	0	2	0	0	0	1	0	0	5	10	0	0	0	0	0	77	0	77	0	77	1	1	1	DBD mut	0	3	1	1	1
105	1	44	0	1	1	1	0	1	1	1	4	1	1	0	0	0	0	0	0	5	10	0	0	0	0	4	140	0	140	0	140	4	1	1	DBD mut	4	3	2	1	2
106	1	60	0	1	1	1	0	1	1	1	4	1	2	0	0	0	1	0	0	5	10	4	0	0	0	0	44	4	74	0	74	1	1	1	DBD mut	4	2	2	1	2
107	1	41	0	1	1	1	0	4	0	0	3	0	2	0	0	0	1	0	0	5	10	0	0	0	0	0	75	0	75	0	75	1	1	1	DBD mut	0	2	1	1	1
108	1	43	0	1	1	1	0	1	1	1	4	1	3	1	0	0	1	0	0	5	10	4	4	0	0	0	66	4	73	0	73	1	0	0	WT	2	0	0	0	0
109	1	56	0	0	0	0	0	4	1	0	4	0	2	0	1	0	1	0	0	5	10	0	0	0	0	0	73	0	73	0	73	1	0	0	WT	0	0	0	0	0
110	1	44	0	1	1	1	0	4	1	1	4	1	2	0	1	0	1	0	0	5	0	0	0	0	0	0	72	0	72	0	72	4	0	0	WT	2	0	0	0	0
111	1	39	0	1	1	0	0	4	1	0	3	0	1	0	0	0	0	0	0	5	0	4	0	0	0	0	65	4	73	4	73	4	1	0	All other mut	0	1	2	2	2
112	1	37	0	1	1	0	0	1	1	1	4	1	1	0	0	0	1	0	0	5	10	0	0	0	0	4	171	0	171	0	171	1	0	0	WT	2	0	0	0	0
113	1	41	0	1	1	1	0	1	1	1	4	0	2	0	0	0	1	0	0	5	10	4	0	0	1	4	67	4	99	0	99	1	0	0	WT	2	0	0	0	0
114	1	48	0	1	1	1	0	4	0	1	4	1	1	0	0	0	1	0	0	5	0	0	0	0	0	0	70	0	70	0	70	1	0	0	WT	2	0	0	0	0
115	1	71	1	0	0	0	0	5	1	0	4	0	2	0	1	0	0	0	0	0	10	0	0	0	0	0	69	0	69	0	69	1	0	0	WT	0	0	0	0	0
116	1	45	0	1	1	1		4	1	1	4	1	1	0	1	1	0	0	0	5	10	0	0	0	0	0	63	0	63	0	63	1	1	1	DBD mut	4	3	2	1	1
117	1	42	0	1	1	1	0	4	0	1	4	1	2	0	0	0	1	0	0	5	0	0	0	0	0	0	69	0	69	0	69	1	0	0	WT	2	0	0	0	0
118	1	44	0	1	1	0	1	1	0	0	3	1	2	0	0	0	0	0	0	5	0	0	0	0	1	0	69	0	69	0	69	1	0	0	WT	0	0	0	0	0
119	2	40	0	0	0	0	0	5	1	0	4	0	2	0	1	0	0	1	0	5	0	4	4	0	0	0	8	4	68	0	68	4	0	0	WT	0	0	0	0	0
120	1	50	0	1	1	1	0	1	0	1	4	1	3	1	0	0	0	0	0	5	10	0	0	0	0	0	66	0	66	0	66	1	1	1	DBD mut	2	2	1	1	1
121	1	47	0	1	1	1	0	4	1	0	4	0	2	0	0	1	1	0	0	5	10	4	4	0	0	0	53	4	67	4	67	4	1	0	All other mut	0	1	1	2	2
122	1	51	0	1	1	1		1	0	0	3	0	2	0	0	0	1	0	0	5	10	0	0	0	0	0	67	0	67	0	67	1	1	1	DBD mut	0	3	2	1	2
123	1	50	0	0	1	1	0	4	1	1	4	0	1	0	1	0	0	0	1	5	0	4	0	0	0	0	52	4	65	4	65	4	0	0	WT	2	0	0	0	0
124	1	47	0	1	1	1	0	4	0	0	3	0	2	0	0	0	1	0	0	5	10	0	0	0	0	0	66	0	66	0	66	1	0	0	WT	0	0	0	0	0
125	2	51	0	0	0	0		1	1	1	4	0	2	0	0	0	1	0	0	5	10	0	0	0	0	0	65	0	65	0	65	1	1	1	DBD mut	2	3	2	1	1
126	2	71	1	0	0	0	0	4	1	1	4	1	2	0	1	0	1	0	0	5	10	0	0	0	0	4	78	0	78	0	78	1	1	1	DBD mut	4	2	2	1	1
127	1	56	0	1	1	1	1	1	1	1	4	1	2	0	0	0	0	1	1	0	10	4	0	0	1	4	46	4	73	0	73	4	1	0	All other mut	2	1	1	2	2
128	1	49	0	1	1	1	0	2	0	1	4	1	3	1	0	0	0	0	0	5	0	0	0	0	0	0	63	0	63	0	63	1	1	1	DBD mut	2	2	2	1	1
129	1	35	0	1	1	1		4	1	0	3	0	1	0	0	0	0	0	0	5	10	0	0	0	0	0	62	0	62	0	62	1	0	0	WT	0	0	0	0	0
130	1	74	1	1	1	0	0	4	1	0	3	1	1	0	0	0	1	0	0	5	10	0	0	4	0	0	56	4	62	4	62	4	0	0	WT	2	0	0	0	0
131	1	51	0	1	1	1		1	0	1	4	1	2	0	0	0	1	0	0	5	0	0	0	0	1	0	62	0	62	0	62	1	0	0	WT	2	0	0	0	0
132	1	46	0	1	1	1	1	6	0	0	3	0	2	0	0	0	1	0	0	5	0	4	0	0	0	0	58	4	61	4	61	4	0	0	WT	0	0	0	0	0
133	1	52	0	1	1	0	0	1	1	0	3	0	2	0	0	0	1	0	0	5	10	0	0	0	0	0	59	0	59	0	59	4	1	1	DBD mut	2	2	1	2	2
134	1	65	1	1	1	1	0	7	0	1	4	0	2	0	0	0	0	0	0	5	0	0	0	0	0	4	81	0	81	0	81	4	1	0	All other mut	0	1	1	2	2
135	1	58	0	1	1	1	0	4	1	1	4	0	1	0	0	0	1	1	0	5	10	0	0	0	0	0	58	0	58	0	58	1	1	1	DBD mut	2	3	2	1	2
136	1	68	1	1	1	1	1	4	0	1	4	0	2	0	0	0	0	0	0	5	10	0	0	0	0	0	57	0	57	0	57	4	1	1	DBD mut	2	2	2	1	1
137	1	40	0	1	1	1	0	4	0	0	3	0	2	0	0	0	0	0	0	5	10	0	0	0	0	0	56	0	56	0	56	1	0	0	WT	0	0	0	0	0
138	1	43	0	1	1	1	0	4	1	0	3	1	2	0	0	0	0	0	0	5	10	0	0	0	0	4	81	0	81	0	81	1	0	0	WT	2	0	0	0	0
139	1	52	0	0	1	1	0	4	0	0	3	1	2	0	0	0	1	0	0	5	10	0	0	0	0	0	56	0	56	0	56	1	1	0	All other mut	0	1	1	2	2
140	2	72	1	0	0	0		1	0	0	3	0	2	0	0	0	1	0	0	5	10	0	0	0	0	0	56	0	56	0	56	1	0	0	WT	0	0	0	0	0
141	1	46	0	1	1	1	0	4	0	1	4	1	1	0	0	0	0	0	0	5	10	0	0	0	0	4	55	0	55	0	55	4	1	1	DBD mut	2	3	2	1	2
142	2	74	1	0	0	0	0	1	0	0	3	0	3	1	0	0	1	0	0	5	0	0	4	0	0	0	5	4	54	0	54	1	0	0	WT	0	0	0	0	0
143	1	63	0	1	1	1	0	2	0	0	3	0	2	0	0	0	0	0	0	0	0	0	0	0	0	0	54	0	54	0	54	1	1	1	DBD mut	0	2	1	1	1
144	1	42	0	0	1	1	1	4	0	1	4	1	2	0	0	0	1	0	0	5	10	0	0	0	0	0	55	0	55	0	55	1	0	0	WT	2	0	0	0	0
145	1	55	0	1	1	1	0	4	0	1	4	1	2	0	0	0	0	0	0	5	10	0	0	0	0	0	55	0	55	0	55	1	1	1	DBD mut	2	2	1	1	1
146	1	51	0	1	0	1		1	0	0	3	0	2	0	0	0	1	0	0	5	0	0	0	0	0	0	53	0	53	0	53	1	0	0	WT	0	0	0	0	0
147	1	37	0	1	1	1	0	4	1	0	3	0	1	0	0	0	1	0	0	5	10	0	0	0	0	0	54	0	54	0	54	1	1	0	All other mut	0	1	1	2	2
148	1	49	0	1	1	1	0	1	0	0	3	1	2	0	0	0	0	0	0	5	10	0	0	0	0	0	54	0	54	0	54	1	1	1	DBD mut	2	3	2	1	2
149	1	35	0	1	1	1	0	1	1	1	4	1	2	0	0	0	1	0	0	0	10	0	4	0	1	4	2	4	65	0	65	1	0	0	WT	2	0	0	0	0
150	1	47	0	0	1	1	0	1	1	0	4	0	3	1	0	0	1	0	1	5	10	4	4	0	0	0	30	4	51	4	51	4	1	0	All other mut	0	2	1	2	2
151	1	36	0	1	1	1	0	1	0	1	4	1	2	0	0	0	0	0	0	5	0	0	0	0	0	0	52	0	52	0	52	1	0	0	WT	2	0	0	0	0
152	1	52	0	1	1	1		1	0	1	4	0	2	0	0	0	0	0	0	5	0	0	0	0	0	0	50	0	50	0	50	1	1	1	DBD mut	2	3	2	1	1
153	1	29	0	1	1	1	0	1	0	0	3	0	2	0	0	0	0	0	0	5	0	0	0	0	0	4	64	0	64	0	64	4	0	0	WT	0	0	0	0	0
154	1	40	0	1	1	1	0	4	1	1	4	0	2	0	0	1	1	0	0	5	0	0	0	0	0	4	104	0	104	0	104	1	1	1	DBD mut	2	3	2	1	1
155	1	65	1	1	1	1	0	7	0	1	4	1	2	0	0	0	1	0	0	5	0	0	0	0	0	0	49	0	49	0	49	1	1	1	DBD mut	2	3	2	1	2
156	2	58	0	1	0	0	0	3	1	1	4	1	1	0	0	1	0	0	1	5	10	0	0	0	0	4	51	0	51	0	51	4	1	1	DBD mut	4	2	1	1	1
157	1	52	0	1	0	1	0	1	1	1	4	1	3	1	0	0	1	0	0	5	0	0	0	0	0	0	50	0	50	0	50	1	0	0	WT	2	0	0	0	0
158	1	43	0	1	1	1	0	1	0	1	4	1	2	0	0	0	0	0	0	5	0	0	0	0	0	4	49	0	49	0	49	4	1	1	DBD mut	2	3	2	1	2
159	1	40	0	1	1	1	0	1	1	0	4	0	1	0	0	0	1	0	0	0	10	0	0	0	0	0	49	0	49	0	49	1	1	1	DBD mut	2	3	1	1	1
160	1	63	0	1	1	1	0	1	1	0	4	0	2	0	0	0	0	0	0	5	0	0	0	0	0	0	48	0	48	0	48	4	0	0	WT	0	0	0	0	0
161	1	48	0	1	1	0	0	4	0	0	3	0	3	1	0	0	1	0	0	5	10	0	0	0	0	0	47	0	47	0	47	1	0	0	WT	0	0	0	0	0
162	1	46	0	1	0	1	0	2	0	0	3	1	2	0	0	0	0	0	0	5	10	0	4	4	0	0	27	4	46	4	46	4	1	1	DBD mut	2	3	2	1	1
163	1	41	0	1	1	0	0	4	0	1	4	0	2	0	0	0	1	0	0	5	10	0	0	0	0	0	46	0	46	0	46	1	0	0	WT	0	0	0	0	0
164	1	71	1	1	0	0	0	1	0	1	4	0	3	1	0	0	1	0	0	5	0	0	0	0	0	4	65	0	65	0	65	4	1	0	All other mut	0	1	1	1	2
165	1	62	0	1	1	1	0	2	1	0	4	0	2	0	1	0	0	0	0	5	10	0	0	0	0	0	45	0	45	0	45	4	0	0	WT	0	0	0	0	0
166	1	51	0	1	1	1	0	5	1	0	4	0	1	0	1	0	0	0	0	5	10	0	0	0	0	4	127	0	127	0	127	1	1	1	DBD mut	2	3	2	1	2
167	1	37	0	1	1	1		4	0	1	4	1	1	0	0	0	1	1	0	5	10	0	0	0	0	0	43	0	43	0	43	1	1	0	All other mut	2	1	1	2	2
168	1	40	0	1	1	1	0	1	0	0	3	0	2	0	0	0	1	0	0	5	10	0	0	0	0	0	44	0	44	0	44	1	0	0	WT	0	0	0	0	0
169	1	54	0	1	0	1	0	1	0	0	3	0	2	0	0	0	1	0	0	5	0	0	0	0	0	0	42	0	42	0	42	1	0	0	WT	0	0	0	0	0
170	1	63	0	1	1	1	0	5	1	0	4	1	1	0	1	1	1	0	1	5	0	0	0	0	0	4	42	0	42	0	42	4	1	1	DBD mut	2	3	2	1	1
171	1	46	0	1	1	1	0	2	1	0	3	0	2	0	0	0	0	1	0	0	10	0	0	0	0	4	57	0	57	0	57	4	1	1	DBD mut	2	3	2	1	1
172	1	47	0	1	1	1	0	4	1	0	4	1	3	1	1	0	1	0	0	5	10	0	0	0	0	4	79	0	79	0	79	4	1	1	DBD mut	2	3	2	1	2
173	1	64	0	1	1	1	0	4	0	0	3	1	1	0	0	0	0	0	0	5	0	0	0	0	0	4	44	0	44	0	44	4	0	0	WT	0	0	0	0	0
174	1	41	0	1	1	1	0	4	0	0	3	0	2	0	0	0	1	0	0	5	0	0	0	0	0	4	46	0	46	0	46	4	1	1	DBD mut	0	3	2	1	1
175	1	67	1	1	1	1	0	5	0	0	3	0	2	0	0	0	0	0	0	5	0	0	0	0	0	0	38	0	38	0	38	4	0	0	WT	0	0	0	0	0
176	1	50	0	1	1	0	1	1	0	1	4	1	2	0	0	0	0	0	0	5	0	4	0	0	0	0	31	4	38	4	38	4	0	0	WT	2	0	0	0	0
177	1	53	0	1	1	0	1	5	1	0	4	0	2	0	1	1	1	0	0	5	10	0	0	0	0	4	54	0	54	0	54	4	1	1	DBD mut	2	3	2	1	1
178	1	33	0	1	1	1	0	7	1	1	4	0	2	0	0	0	1	0	0	0	0	0	0	0	0	4	54	0	54	0	54	4	1	1	DBD mut	2	3	1	1	1
179	1	51	0	1	1	1	1	1	1	0	3	0	2	0	0	0	1	0	0	5	10	0	0	0	0	4	44	0	44	0	44	4	0	0	WT	0	0	0	0	0
180	1	73	1	0	0	0	0	1	1	1	4	1	2	0	0	0	1	0	0	0	10	0	0	0	0	0	36	0	36	0	36	4	1	1	DBD mut	4	3	2	1	2
181	1	29	0	1	1	1	0	1	0	1	4	1	2	0	0	0	1	0	1	0	10	4	0	0	0	4	18	4	143	0	143	1	1	1	DBD mut	2	3	2	1	1
182	1	65	1	1	0	1	0	5	1	1	4	1	1	0	1	0	1	0	0	5	10	0	0	0	0	4	39	0	39	0	39	4	0	0	WT	2	0	0	0	0
183	1	52	0	1	1	0	0	1	1	1	4	1	2	0	0	0	1	0	0	5	10	4	0	4	0	0	18	4	35	4	35	4	1	1	DBD mut	4	3	2	1	1
184	1	72	1	1	1	1	0	4	1	1	4	0	2	0	0	1	1	0	0	5	10	4	4	4	0	0	13	4	34	4	34	4	0	0	WT	2	0	0	0	0
185	1	54	0	1	1	1	0	4	0	0	3	1	1	0	0	0	0	0	0	5	10	0	0	4	0	0	22	4	34	4	34	4	1	1	DBD mut	2	3	2	1	2
186	1	39	0	1	1	1	0	1	0	1	4	1	2	0	0	0	0	0	0	5	0	0	0	0	0	4	41	0	41	0	41	4	0	0	WT	2	0	0	0	0
187	1	46	0	1	0	1	0	6	1	1	4	1	2	0	1	0	0	0	0	0	10	4	0	0	0	0	31	4	33	4	33	4	1	1	DBD mut	4	2	2	1	1
188	1	49	0	1	1	1	0	1	0	0	3	0	2	0	0	0	0	0	0	0	0	4	0	0	0	0	10	4	32	4	32	4	0	0	WT	0	0	0	0	0
189	1	44	0	1	1	1	0	4	1	1	4	0	2	0	0	1	1	0	0	5	10	0	0	4	0	0	14	4	31	4	31	4	1	1	DBD mut	2	3	2	1	1
190	1	45	0	1	1	0	0	1	0	1	4	1	3	1	0	0	0	0	0	5	0	0	0	0	0	4	42	0	42	0	42	4	1	1	DBD mut	2	3	2	1	1
191	1	55	0	1	1	1	0	1	1	0	4	1	2	0	1	0	0	0	0	5	0	0	0	0	0	4	35	0	35	0	35	4	1	1	DBD mut	2	3	2	1	1
192	1	45	0	1	0	1	0	1	1	1	4	1	2	0	0	0	1	0	0	5	10	0	0	0	0	4	45	0	45	0	45	1	1	1	DBD mut	4	3	2	1	2
193	1	61	0	1	1	1	0	4	1	0	3	0	2	0	0	0	1	0	0	5	0	0	0	0	0	0	27	0	27	0	27	4	1	1	DBD mut	2	3	2	1	1
194	1	50	0	1	1	1	0	7	1	1	4	1	2	0	1	0	0	0	1	5	0	0	4	4	1	0	2	4	28	4	28	4	1	1	DBD mut	4	2	2	1	1
195	1	47	0	1	1	1	0	1	1	1	4	1	2	0	0	0	1	0	0	5	10	0	0	0	1	4	68	0	68	0	68	1	1	1	DBD mut	4	3	2	1	1
196	1	64	0	1	1	1	0	2	1	1	4	1	2	0	1	0	1	1	1	5	10	0	0	0	0	0	25	0	25	0	25	4	1	1	DBD mut	4	3	2	1	2
197	2	68	1	0	0	0	1	1	1	1	4	1	2	0	0	0	1	0	1	5	0	0	0	0	0	0	24	0	24	0	24	4	0	0	WT	2	0	0	0	0
198	1	41	0	1	1	1	0	3	0	0	3	0	2	0	0	0	1	1	0	5	0	0	0	0	0	4	41	0	41	0	41	4	0	0	WT	0	0	0	0	0
199	2	71	1	0	1	0		5	0	1	4	0	2	0	0	0	0	0	0	5	0	0	0	0	0	4	30	0	30	0	30	4	0	0	WT	0	0	0	0	0
200	1	49	0	1	1	1	0	4	1	1	4	1	2	0	0	1	0	0	1	5	10	0	0	4	0	0	16	4	22	4	22	4	0	0	WT	2	0	0	0	0
201	1	51	0	1	0	0	0	1	0	0	3	0	2	0	0	0	0	0	0	5	10	0	4	0	0	0	6	4	22	4	22	4	1	1	DBD mut	0	2	2	1	1
202	2	83	1	0	0	0	0	4	1	1	4	1	2	0	1	0	1	0	0	5	10	0	0	0	0	4	22	0	22	0	22	4	1	1	DBD mut	4	3	2	1	1
203	1	67	1	1	0	1	0	1	0	0	3	0	2	0	0	0	0	0	0	5	10	0	4	0	0	0	14	4	20	4	20	4	1	1	DBD mut	0	3	2	1	2
204	1	47	0	1	1	1	0	4	1	1	4	0	2	0	0	1	0	0	1	5	10	0	4	0	0	0	12	4	22	4	22	4	1	1	DBD mut	2	3	2	1	1
205	2	59	0	0	0	0	0	1	0	1	4	0	3	1	0	0	1	0	0	5	0	0	4	4	0	0	18	4	21	4	21	4	1	1	DBD mut	2	3	2	1	1
206	1	55	0	1	0	1	0	4	0	1	4	0	2	0	0	0	0	0	0	5	0	0	0	0	0	4	28	0	28	0	28	4	1	0	All other mut	0	1	1	2	2
207	1	45	0	1	1	0	1	4	0	0	3	0	2	0	0	0	0	0	1	5	0	4	0	0	0	0	12	4	20	4	20	4	1	0	All other mut	0	1	1	2	2
208	1	56	0	1	0	0	0	4	0	0	3	0	2	0	0	0	0	0	0	5	10	0	0	0	0	0	20	0	20	0	20	4	1	1	DBD mut	0	3	2	1	1
209	1	32	0	1	1	0	0	4	1	1	4	1	2	0	0	0	1	0	0	5	10	0	0	4	0	0	16	4	19	4	19	4	1	1	DBD mut	4	2	2	2	2
210	1	69	1	1	1	0	1	4	0	1	4	1	2	0	0	0	1	0	0	5	10	0	0	4	0	0	18	4	19	4	19	4	1	1	DBD mut	2	3	2	1	2
211	1	52	0	1	1	1	1	4	1	0	3	1	3	1	0	0	0	0	0	0	10	4	0	0	0	4	33	4	35	4	35	4	1	1	DBD mut	2	3	2	1	1
212	1	38	0	1	1	1	0	4	1	1	4	1	2	0	0	0	0	0	0	5	0	4	0	4	0	0	13	4	18	4	18	4	1	1	DBD mut	4	2	1	1	1
213	1	49	0	1	1	1	0	1	0	1	4	0	3	1	0	0	1	1	0	5	10	0	0	4	0	0	10	4	19	4	19	4	1	1	DBD mut	2	3	2	2	1
214	1	47	0	1	1	1	0	4	1	0	4	1	2	0	0	1	0	0	0	5	10	0	4	0	0	0	6	4	14	4	14	4	0	0	WT	2	0	0	0	0
215	1	67	1	1	1	1	1	5	1	0	4	0	2	0	1	0	0	0	0	5	0	0	4	0	0	0	16	4	18	4	18	4	1	1	DBD mut	2	3	2	1	1
216	1	48	0	1	1	1	0	1	0	0	3	0	1	0	0	0	0	0	0	5	10	0	4	4	0	0	7	4	18	4	18	4	0	0	WT	0	0	0	0	0
217	1	34	0	1	1	1	1	1	1	0	3	1	2	0	0	0	0	0	0	5	10	4	4	0	0	0	12	4	16	4	16	4	1	1	DBD mut	2	2	2	1	1
218	2	57	0	1	1	1		4	1	1	4	1	2	0	1	0	1	0	0	5	10	4	0	4	0	0	14	4	17	4	17	4	1	1	DBD mut	4	3	2	1	2
219	1	46	0	1	1	1	0	1	1	1	4	1	2	0	0	0	0	0	0	5	10	4	4	0	0	0	12	4	15	4	15	4	0	0	WT	2	0	0	0	0
220	1	40	0	1	1	1	0	1	1	0	3	0	2	0	0	0	1	0	0	5	10	4	0	0	0	0	8	4	16	4	16	4	1	1	DBD mut	2	2	1	1	1
221	1	43	0	1	1	0	0	4	1	0	4	0	2	0	1	0	0	0	0	5	10	4	0	0	0	0	8	4	16	4	16	4	0	0	WT	0	0	0	0	0
222	1	39	0	1	1	1	0	1	1	1	4	1	2	0	0	0	0	0	0	5	10	0	0	4	0	0	14	4	15	4	15	4	0	0	WT	2	0	0	0	0
223	1	35	0	0	0	0	0	1	0	1	4	1	3	1	0	0	1	1	0	5	10	0	0	4	1	0	9	4	16	4	16	4	0	0	WT	2	0	0	0	0
224	1	66	1	1	1	1	0	6	1	1	4	0	2	0	1	0	1	0	0	5	10	4	4	0	0	0	10	4	16	4	16	4	0	0	WT	2	0	0	0	0
225	1	73	1	1	0	1	1	1	0	1	4	1	3	1	0	0	1	0	0	5	0	0	4	4	0	0	7	4	15	4	15	4	0	0	WT	2	0	0	0	0
226	1	44	0	1	1	1	1	1	1	0	4	0	2	0	0	0	1	0	0	5	10	4	0	0	0	0	9	4	15	4	15	4	0	0	WT	0	0	0	0	0
227	1	55	0	1	1	1	0	7	1	1	4	0	3	1	0	0	0	0	0	5	0	0	4	0	0	0	3	4	6	4	6	4	1	1	DBD mut	2	3	2	1	2
228	1	62	0	1	1	0	0	1	0	1	4	1	2	0	0	0	0	0	0	5	10	0	4	0	0	0	10	4	14	4	14	4	1	0	All other mut	2	1	2	2	2
229	1	46	0	1	1	1	0	1	0	0	3	1	2	0	0	0	0	0	0	5	0	4	4	0	0	0	14	4	15	4	15	4	0	0	WT	0	0	0	0	0
230	1	51	0	1	1	0	0	4	1	1	4	1	2	0	1	1	1	0	1	5	10	0	0	4	0	0	13	4	14	4	14	4	1	1	DBD mut	4	2	2	1	1
231	1	44	0	1	1	1	0	1	0	1	4	1	2	0	0	0	1	0	0	5	10	0	4	0	1	0	7	4	14	4	14	4	1	1	DBD mut	2	3	2	1	2
232	1	65	1	1	0	0	0	1	1	1	4	0	2	0	0	0	0	0	1	5	10	0	4	0	1	0	10	4	14	4	14	4	1	1	DBD mut	2	3	1	1	2
233	1	48	0	1	1	1	0	4	1	1	4	1	2	0	0	1	1	1	1	5	10	0	4	0	0	0	4	4	14	4	14	4	1	0	All other mut	2	1	1	2	1
234	1	29	0	1	1	1	0	4	1	1	4	1	2	0	0	0	1	0	0	5	10	0	4	0	0	0	7	4	13	4	13	4	0	0	WT	2	0	0	0	0
235	1	45	0	1	1	1	0	4	1	1	4	1	2	0	1	0	0	0	1	5	10	4	0	0	0	0	13	4	13	4	13	4	1	1	DBD mut	4	3	2	1	2
236	1	47	0	1	1	0	0	1	1	1	4	1	2	0	0	0	1	0	0	5	10	0	0	4	0	0	7	4	13	4	13	4	1	1	DBD mut	4	3	2	1	2
237	1	41	0	1	1	1	0	1	0	1	4	1	2	0	0	0	1	0	0	0	10	0	4	0	0	0	12	4	14	4	14	4	0	0	WT	2	0	0	0	0
238	1	46	0	1	1	1	0	1	1	1	4	0	2	0	0	0	1	0	0	5	10	4	0	4	0	0	9	4	14	4	14	4	1	1	DBD mut	2	3	1	1	1
239	1	70	1	1	1	1	0	7	1	1	4	1	2	0	1	0	1	0	0	5	10	4	4	4	0	0	10	4	14	4	14	4	0	0	WT	2	0	0	0	0
240	1	45	0	1	1	1	0	4	0	0	3	0	1	0	0	0	0	0	0	5	10	0	0	4	0	0	6	4	13	4	13	4	1	1	DBD mut	0	3	2	1	1
241	1	49	0	1	1	1	0	4	1	1	4	1	2	0	0	1	1	0	0	5	0	0	4	0	0	0	7	4	13	4	13	4	1	1	DBD mut	4	3	2	1	2
242	1	59	0	1	1	1	0	1	1	1	4	1	2	0	0	0	1	0	0	5	10	0	4	4	0	0	11	4	13	0	13	4	1	0	All other mut	2	1	1	2	2
243	1	62	0	1	1	0	0	5	0	1	4	1	2	0	0	0	0	0	0	5	0	0	4	4	0	4	23	4	36	4	36	4	1	1	DBD mut	2	3	2	1	1
244	2	57	0	0	0	0	0	2	1	1	4	1	3	1	1	0	1	1	1		10	4	4	4	0	0	8	4	12	4	12	4	1	1	DBD mut	4	3	2	1	2
245	1	31	0	1	1	1	0	1	1	1	4	1	2	0	0	0	1	0	0	5	0	0	4	0	1	0	7	4	13	4	13	4	0	0	WT	2	0	0	0	0
246	1	51	0	1	1	1		4	1	1	4	1	3	1	1	1	1	0	0	5	10	0	4	4	0	0	2	4	11	4	11	4	0	0	WT	2	0	0	0	0
247	1	43	0	1	1	1	1	4	1	0	4	1	2	0	0	1	1	0	0	5	10	0	0	4	0	0	9	4	11	4	11	4	1	1	DBD mut	2	3	1	1	1
248	1	52	0	1	1	1	1	6	1	0	4	0	1	0	1	0	0	0	0	0	0	0	4	4	0	0	6	4	11	4	11	4	1	1	DBD mut	2	3	1	1	1
249	1	31	0	1	1	1	0	1	0	1	4	1	2	0	0	0	1	0	1	5	10	0	0	4	0	0	8	4	11	4	11	4	0	0	WT	2	0	0	0	0
250	1	42	0	1	1	1	0	1	0	1	4	0	2	0	0	0	0	0	0	5	0	0	4	0	0	0	8	4	10	4	10	4	1	1	DBD mut	2	3	2	1	2
251	1	29	0	1	1	1	0	2	1	1	4	1	2	0	0	0	1	0	0	5	10	0	0	4	0	0	6	4	11	4	11	4	1	1	DBD mut	4	2	1	1	1
252	1	52	0	0	0	1	1	1	0	1	4	1	2	0	0	0	1	0	0	5	0	0	4	4	0	0	1	4	9	4	9	4	0	0	WT	2	0	0	0	0
253	1	41	0	1	1	1	0	1	1	1	4	1	2	0	0	0	1	0	0	5	10	4	4	4	1	0	8	4	10	4	10	4	1	1	DBD mut	4	3	1	1	1
254	1	43	0	1	1	1	0	4	1	1	4	0	2	0	1	0	0	0	0	5	0	0	4	0	0	0	3	4	10	4	10	4	1	1	DBD mut	2	2	2	1	1
255	1	54	0	0	0	0	0	1	1	1	4	0	1	0	0	0	1	0	0		10	4	4	0	0	0	8	4	11	4	11	4	1	1	DBD mut	2	3	1	1	1
256	1	48	0	1	0	1	1	1	0	1	4	1	2	0	0	0	1	0	0	5	10	4	4	4	0	0	5	4	10	4	10	4	1	1	DBD mut	2	3	2	1	1
257	1	55	0	1	1	1	1	4	1	1	4	1	3	1	0	0	1	0	0	5	10	0	0	4	0	0	11	4	11	4	11	4	0	0	WT	2	0	0	0	0
258	1	35	0	1	1	1	0	5	1	0	4	0	2	0	1	1	1	0	0	0	10	4	0	0	0	0	6	4	10	4	10	4	0	0	WT	0	0	0	0	0
259	1	42	0	1	1	1	0	1	1	1	4	0	2	0	0	0	1	0	1	5	10	0	4	0	0	0	9	4	10	0	10	4	0	0	WT	2	0	0	0	0
260	1	66	1	1	1	1	0	4	1	1	4	1	1	0	0	0	0	0	0	0	10	0	0	4	0	0	7	4	10	4	10	4	1	0	All other mut	2	2	1	1	1
261	1	49	0	1	1	1	0	5	1	0	4	0	2	0	1	0	1	0	0	5	10	0	0	4	0	0	6	4	11	4	11	4	1	1	DBD mut	2	2	2	1	1
262	1	36	0	1	1	1	0	1	0	0	3	0	3	1	0	0	0	0	0	5	0	4	4	4	0	0	7	4	10	4	10	4	0	0	WT	0	0	0	0	0
263	1	49	0	1	1	1	0	1	0	1	4	1	1	0	0	0	0	0	0	5	10	0	4	0	0	0	5	4	10	4	10	4	0	0	WT	2	0	0	0	0
264	1	56	0	1	1	1	0	5	1	0	4	1	2	0	1	0	1	0	0	0	10	0	0	4	0	0	8	4	8	4	8	4	1	1	DBD mut	2	3	2	1	2
265	1	62	0	1	1	1	0	4	1	0	4	0	2	0	1	0	1	0	0	5	0	0	0	4	0	0	9	4	10	4	10	4	1	1	DBD mut	2	3	2	2	2
266	1	64	0	1	1	1	0	5	1	1	4	1	2	0	1	0	0	0	0	5	10	0	4	4	0	0	6	4	8	4	8	4	1	0	All other mut	2	2	1	1	1
267	1	34	0	1	1	1	0	4	0	1	4	1	3	1	0	0	1	1	0	5	10	0	4	4	0	0	9	4	9	4	9	4	1	1	DBD mut	2	3	2	1	1
268	1	30	0	1	1	1	0	1	1	1	4	1	2	0	0	0	0	0	0	5	10	4	4	0	0	0	5	4	9	4	9	4	0	0	WT	2	0	0	0	0
269	1	61	0	1	1	1	0	1	1	0	3	1	2	0	0	0	1	0	0	5	10	0	0	4	0	0	8	4	9	4	9	4	1	1	DBD mut	2	3	2	1	2
270	1	51	0	1	1	1	0	1	1	1	4	1	1	0	0	0	1	0	1	5	10	4	4	0	0	0	7	4	9	4	9	4	0	0	WT	2	0	0	0	0
271	1	35	0	1	1	1	0	4	1	1	4	1	3	1	1	1	0	0	0	5	10	0	4	4	0	0	7	4	9	4	9	4	1	1	DBD mut	4	3	2	1	2
272	1	32	0	1	1	1	0	4	0	1	4	1	1	0	0	0	1	0	0	5	0	0	0	4	0	0	7	4	10	4	10	4	1	0	All other mut	2	1	1	2	2
273	1	37	0	1	1	0	0	5	1	1	4	1	2	0	1	0	1	0	0	5	0	0	4	4	0	0	6	4	8	4	8	4	0	0	WT	2	0	0	0	0
274	1	46	0	1	1	0	0	4	0	1	4	1	2	0	0	0	0	0	0	5	0	0	4	4	1	0	4	4	8	4	8	4	1	1	DBD mut	2	3	2	1	2
275	1	56	0	1	1	1	0	4	1	1	4	1	1	0	0	0	0	0	0	5	10	0	0	4	0	0	8	4	9	4	9	4	0	0	WT	2	0	0	0	0
276	1	47	0	1	1	0	0	4	1	1	4	1	1	0	0	1	1	0	0		10	4	4	0	0	0	5	4	9	4	9	4	0	0	WT	2	0	0	0	0
277	1	39	0	1	1	1	0	4	1	1	4	0	1	0	0	0	0	0	0	5	10	4	4	0	1	0	4	4	8	4	8	4	1	1	DBD mut	2	3	1	1	1
278	1	52	0	1	1	1	0	1	1	1	4	1	1	0	0	0	1	0	0	0	10	0	4	0	0	0	3	4	8	4	8	4	1	1	DBD mut	4	3	2	1	1
279	1	36	0	1	1	0	0	1	1	1	4	1	2	0	0	0	1	0	0		10	4	4	0	0	0	8	4	9	4	9	4	1	1	DBD mut	4	3	2	2	2
280	1	53	0	1	0	0	0	4	0	1	4	1	2	0	0	0	0	0	0	5	0	0	4	4	0	0	7	4	7	4	7	4	0	0	WT	2	0	0	0	0
281	2	43	0	1	1	1	0	1	1	1	4	1	3	1	0	0	0	0	0	5	10	0	0	4	0	0	6	4	8	4	8	4	1	1	DBD mut	4	2	2	1	1
282	1	57	0	1	1	1	0	7	1	1	4	0	2	0	1	0	1	0	0	5	10	0	0	4	0	0	6	4	8	4	8	4	0	0	WT	2	0	0	0	0
283	1	49	0	1	1	1	0	1	1	1	4	0	2	0	0	0	1	0	0	5	10	0	4	0	0	0	6	4	9	4	9	4	0	0	WT	2	0	0	0	0
284	1	29	0	1	1	1	0	4	1	1	4	1	2	0	0	0	0	0	0	5	10	4	4	4	0	0	6	4	8	4	8	4	1	1	DBD mut	4	3	2	2	2
285	1	53	0	1	1	1	0	4	0	1	4	1	2	0	0	0	0	0	0	5	10	4	4	0	0	0	5	4	7	4	7	4	1	1	DBD mut	2	3	2	1	1
286	1	37	0	1	1	1	1	1	1	1	4	1	3	1	0	0	1	0	0	0	10	0	4	4	1	0	6	4	7	4	7	4	1	1	DBD mut	4	2	2	2	1
287	1	47	0	1	1	0	1	5	1	1	4	1	2	0	1	0	1	0	0	5	10	0	0	4	0	0	5	4	6	4	6	4	1	1	DBD mut	4	3	1	1	1
288	1	73	1	1	0	0	1	4	1	1	4	1	2	0	0	1	1	1	1	5	0	0	4	0	0	0	5	4	6	4	6	4	0	0	WT	2	0	0	0	0
289	1	53	0	1	1	1	1	5	0	1	4	1	3	1	0	0	0	0	0	5	10	0	4	0	1	0	4	4	7	4	7	4	0	0	WT	2	0	0	0	0
290	1	62	0	1	1	1	0	4	0	1	4	1	2	0	0	0	1	0	0	5	10	0	4	0	0	0	6	4	7	4	7	4	1	1	DBD mut	2	3	2	1	1
291	1	45	0	1	0	1	0	5	1	1	4	1	3	1	1	0	1	0	0	0	10	0	0	4	0	0	6	4	6	4	6	4	0	0	WT	2	0	0	0	0
292	1	44	0	1	1	1	0	1	1	1	4	1	3	1	0	0	0	0	1	0	10	0	4	4	1	0	4	4	6	4	6	4	1	1	DBD mut	4	3	2	2	1
293	1	64	0	1	1	0	0	5	1	1	4	1	2	0	1	0	0	0	0	0	10	0	4	4	0	0	1	4	6	4	6	4	1	1	DBD mut	4	3	2	1	1
294	1	27	0	1	1	1	0	2	0	1	4	1	1	0	0	0	0	0	0	0	0	0	4	4	1	0	3	4	7	4	7	4	1	1	DBD mut	2	3	2	1	1
295	1	33	0	1	1	0	0	1	0	1	4	1	3	1	0	0	1	0	0	5	0	0	4	4	0	0	2	4	7	4	7	4	0	0	WT	2	0	0	0	0
296	1	43	0	1	1	1	0	4	0	1	4	1	3	1	0	0	0	0	0	5	10	0	0	4	0	0	5	4	7	4	7	4	1	1	DBD mut	2	3	2	1	1
297	1	61	0	0	0	1	0	1	1	1	4	1	3	1	0	0	1	0	0	5	10	0	4	0	0	0	6	4	7	4	7	4	1	0	All other mut	2	1	1	2	2
298	1	48	0	1	1	1	0	1	1	1	4	1	2	0	0	0	1	0	1	0	10	0	0	4	0	0	7	4	7	4	7	4	1	0	All other mut	2	1	1	2	2
299	1	39	0	1	1	1	0	5	1	1	4	0	2	0	1	0	0	0	0	5	10	4	0	4	0	0	6	4	7	4	7	4	1	1	DBD mut	2	3	2	1	1
300	1	70	1	1	1	1	0	5	1	1	4	1	3	1	1	0	1	0	1	0	10	0	0	4	0	0	5	4	6	4	6	4	1	1	DBD mut	4	2	2	1	1
301	1	55	0	1	1	1	0	1	1	1	4	1	2	0	0	0	1	0	0	5	10	4	4	0	0	0	4	4	6	4	6	4	1	1	DBD mut	4	2	2	1	1
302	1	47	0	1	1	1	1	4	1	0	4	1	3	1	0	1	0	0	0	5	10	0	0	0	0	4	32	0	32	0	32	4	0	0	WT	2	0	0	0	0
303	2	74	1	0	0	0	0	4	0	1	4	1	3	1	0	0	1	0	0	5	10	0	0	4	0	0	4	4	5	4	5	4	0	0	WT	2	0	0	0	0
304	1	64	0	1	1	1	0	5	1	0	4	1	2	0	1	0	1	0	0	5	10	0	0	4	0	0	4	4	5	4	5	4	1	0	All other mut	2	1	1	2	2
305	1	57	0	1	1	0	0	4	0	1	4	1	2	0	0	0	0	0	0	5	0	0	4	0	0	0	4	4	6	4	6	4	1	1	DBD mut	2	3	2	2	2
306	1	49	0	1	1	1	0	4	0	1	4	1	3	1	0	0	0	0	1	5	0	0	0	4	0	0	4	4	5	4	5	4	1	1	DBD mut	2	3	1	1	1
307	1	48	0	1	1	1	0	7	1	1	4	1	2	0	0	0	1	0	1	0	10	0	0	4	0	0	3	4	4	4	4	4	1	1	DBD mut	4	3	2	1	1
308	1	55	0	1	0	0	0	5	1	1	4	1	3	1	1	0	0	0	0	5	10	4	4	0	0	0	4	4	5	4	5	4	0	0	WT	2	0	0	0	0
309	1	48	0	1	1	1	0	4	1	0	4	0	2	0	1	0	1	0	1	5	10	0	0	4	0	0	3	4	4	4	4	4	1	1	DBD mut	2	3	2	1	1
310	1	53	0	1	1	1	0	1	1	1	4	1	2	0	0	0	1	1	1	0	10	0	0	4	0	0	2	4	4	4	4	4	0	0	WT	2	0	0	0	0
311	1	43	0	1	1	1	0	4	1	1	4	1	2	0	0	1	1	0	0	5	10	0	0	4	0	0	3	4	4	4	4	4	1	1	DBD mut	4	2	1	1	1
312	1	50	0	1	1	1	0	4	1	1	4	1	2	0	0	0	1	0	0	5	10	4	4	4	0	0	1	4	5	4	5	4	1	1	DBD mut	4	3	1	1	1
313	1	89	1	1	0	0	0	5	1	1	4	1	2	0	1	0	1	0	0	5	10	0	0	0	0	0	4	0	4	0	4	4	0	0	WT	2	0	0	0	0
314	1	43	0	1	1	1	0	4	1	1	4	1	3	1	1	0	1	0	0	5	10	4	4	4	1	0	2	4	3	4	3	4	1	1	DBD mut	4	2	2	1	1
315	1	59	0	1	1	1	0	4	1	1	4	1	3	1	0	1	1	0	0	0	10	0	0	4	0	0	2	4	3	4	3	4	1	1	DBD mut	4	2	2	2	2
316	1	51	0	1	1	1	0	4	1	1	4	1	1	0	0	0	1	0	0	5	0	0	0	4	1	0	4	4	4	4	4	4	1	1	DBD mut	4	3	2	1	1
317	1	67	1	1	0	0	0	1	0	0	3	1	2	0	0	0	0	0	0	5	10	0	0	0	0	0	4	0	4	0	4	4	0	0	WT	0	0	0	0	0
318	1	49	0	0	0	0	0	2	1	1	4	1	1	0	0	0	0	0	0	0	10	0	0	4	0	0	1	4	3	4	3	4	1	1	DBD mut	4	3	2	1	1
319	1	49	0	1	1	0	0	4	1	1	4	1	2	0	0	1	0	0	0	5	10	0	0	4	0	0	3	4	3	4	3	4	1	1	DBD mut	4	2	2	1	1
320	1	64	0	1	1	1	0	4	1	1	4	1	2	0	0	0	1	0	0	0	10	0	0	4	1	0	2	4	3	4	3	4	1	1	DBD mut	4	3	2	1	2
321	1	45	0	1	1	1	0	1	1	1	4	1	3	1	0	0	0	0	0	5	10	0	0	4	0	0	1	4	2	4	2	4	0	0	WT	2	0	0	0	0
322	2	62	0	1	0	0	0	1	1	1	4	1	2	0	0	0	0	0	0	5	10	0	0	0	1	0	1	0	1	0	1	4	0	0	WT	2	0	0	0	0
323	1	37	0	1	1	1	0	4	1	1	4	1	2	0	0	1	0	0	1	5	10	0	0	4	1	0	2	4	2	4	2	4	1	1	DBD mut	4	3	2	1	1
324	1	49	0	1	0	1	1	1	0	1	4	1	2	0	0	0	1	0	0	0	10	0	0	0	0	4	11	0	11	0	11	4	1	0	All other mut	2	1	2	2	2
325	1	55	0	0	0	1	0	5	1	1	4	1	2	0	1	0	1	0	1	0	10	0	0	4	0	4	11	4	14	4	14	4	1	1	DBD mut	4	3	2	1	1
326	1	42	0	1	1	0	0	4	0	0	3	0	1	0	0	0	0	0	0	5	10	0	0	0	0	4	161	0	161	0	161	1	0	0	WT	0	0	0	0	0
327	1	70	1	1	0	1	1	2	1	1	4	1	2	0	1	0	0	0	1	5	10	4	0	0	0	4	4	4	13	4	13	4	0	0	WT	2	0	0	0	0
328	1	43	0	0	0	0	0	1	0	0	3	0	2	0	0	0	1	0	1	5	10	4	0	0	0	4	8	4	12	4	12	4	1	1	DBD mut	0	3	2	1	2
329	1	66	1	1	1	1	0	4	0	1	4	1	2	0	0	0	1	0	0	5	0	0	0	0	0	4	70	0	70	0	70	4	0	0	WT	2	0	0	0	0
330	1	64	0	1	1	1	0	5	1	1	4	1	2	0	0	0	0	0	0	5	10	0	0	0	0	4	55	0	55	0	55	4	1	1	DBD mut	4	2	2	1	1
331	1	42	0	1	1	1	1	1	1	1	4	1	2	0	0	0	1	0	0	5	10	0	0	0	1	4	149	0	149	0	149	1	1	0	All other mut	2	1	1	2	2
332	1	62	0	1	1	1	0	5	1	1	4	1	2	0	1	0	1	0	0	5	0	0	4	0	0	4	3	4	9	4	9	4	1	1	DBD mut	4	3	2	1	1
333	1	54	0	1	1	1	0	4	1	1	4	1	2	0	1	1	0	0	0	0	10	4	0	0	0	4	9	4	14	4	14	4	1	1	DBD mut	4	3	2	1	2

## Sheet: Table S3 Annotation
Category	Description
Patient number
Sex	male=1, female=2
Age, years
Age categorial	≥65 years=1, <65 years=0
Cigarette	pre-operative smoking=1, no pre-operative smoking=0
Betel	pre-operative betel chewing=1, no pre-operative betel chewing=0
Alcohol	pre-operative alcohol drinking=1, no pre-operative alcohol drinking=0
HPV	HPV16/18 positive=1, HPV16/18 negative=0
Tumor site	buccal=1, retromolar trigone=2, lip=3, tongue=4, alveolar ridge=5, hard palate=6, mouth floor=7
AJCC T	AJCC T-classification; pT3-4=1, pT1-2=0
AJCC N	AJCC N-classification; pN2=1, pN1=0
AJCC all	AJCC staging (overall); p-Stage III=3, p-stage IV=4
ECS	extracapsular spread; yes=1, no=0
Differentiation	well=1, moderate=2, poor=3
Differentiation categorial	well or moderate=0 ; poor=1
BM Inv	bone marrow invasion; yes=1, no=0
Skin Inv	skin invasion; yes=1, no=0
Perin Inv	perineural invasion; yes=1, no=0
Vasc Inv	vascular invasion; yes=1, no=0
Lymph Inv	lymphatic invasion; yes=1, no=0
Margin	margin status; ≥5mm=5, <5mm=0
Depth	tumor depth; ≥10mm=10, <10mm=0
Local Rec	local recurrence; yes=4, no=0
Neck Rec	neck recurrence; yes=4, no=0
Dist Meta	distant metastasis; yes=4, no=0
Level 45 Met	level IV/V metastases; yes=1, no=0
Sec Prim	second primary tumor; yes=4, no=0
DFS time	disease-free survival (relapse after complete treatment) time to event in months
DFS event	disease-free survival (relapse after complete treatment) event; relapse=4, no relapse=0
DSS time	disease-specific survival (OSCC-related death) time to event in months
DSS event	disease-specific survival (OSCC-related death) event; OSCC-related death=4, no OSCC-related death=0
OS time	overall survival (death from any cause) time to event in months
OS event	overall survival (death from any cause) event; death=4, no death=1
TP53 mut	occurrence of any TP53 mutation; TP53 mutation=1, no TP53 mutation=0
TP53 DBD miss	occurrence of TP53 missense mutations; TP53 missense mutation=1, no TP53 missense mutation=0
TP53 mut type	TP53 mutation type; TP53 wildtype=WT, TP53 missense mutation=DBD mut, All other mutations=All other mut
Score combined	score calculated from the presence of a TP53 DBD missense mutation, ECS, and advanced AJCC N- and T-classification, with one point attributed to each risk factor present; scores of 0−1 = 0, scores of 2−3 =2, score of 4 =4
EAp53	classification according to the Evolutionary Action score; high-risk mutation=3, low-risk mutation=2, non-missense mutation=1, wildtype=0
L2, L3, LSH	occurrence of mutations in the regions L2, L3, LSH; mutation in L2, L3, LSH=2, mutation outside of L2, L3, LSH=1, wildtype=0
Trunc	occurrence of truncating TP53 mutations; truncating mutation=2, non-truncating mutation=1, wildtype=0
Disruptive	occurrence of disruptive TP53 mutations; disruptive mutation=2, nondisruptive mutation=1, wildtype=0
